# Supplementary material for: Genetic syndromes in paediatric alopecia areata: a systematic review
Source: Skin Health Dis. 2025 Nov 5;5(6):409–18. doi: 10.1093/skinhd/vzaf080 (PMC12648540; doi:10.1093/skinhd/vzaf080)
Supplement: vzaf080_Supplementary_Data [file vzaf080_supplementary_data.zip]

Archive with 3 entries (3 files):
- AAGeneticSyndromes_Supplementary_Table_2.docx
- Supplementary Table 1_Jun2.docx
- SupplementaryTable3.docx
